# Supplementary material for: The Association between Oral Health-Related Quality of Life, Loneliness, Perceived and Objective Social Isolation—Results of a Nationally Representative Survey
Source: Int J Environ Res Public Health. 2021 Dec 7;18(24):12886. doi: 10.3390/ijerph182412886 (PMC8701403; doi:10.3390/ijerph182412886)
Supplement: Supplementary file 1 [file ijerph-18-12886-s001.zip]

Archive with 1 entries (1 files):
- ijerph-1477461-supplementary.pdf
